# Supplementary material for: Altered ubiquitin signaling induces Alzheimer’s disease-like hallmarks in a three-dimensional human neural cell culture model
Source: Nat Commun. 2023 Sep 22;14:5922. doi: 10.1038/s41467-023-41545-7 (PMC10516951; doi:10.1038/s41467-023-41545-7)
Supplement: Supplementary file 4 — Source Data [file 41467_2023_41545_MOESM4_ESM.zip]

Archive with 1 entries (1 files):
- source-data-main-figures_18.8.23.xlsx
