# Supplementary material for: Altered ubiquitin signaling induces Alzheimer’s disease-like hallmarks in a three-dimensional human neural cell culture model
Source: Nat Commun. 2023 Sep 22;14:5922. doi: 10.1038/s41467-023-41545-7 (PMC10516951; doi:10.1038/s41467-023-41545-7)
Supplement: Supplementary file 4 — Source Data [file 41467_2023_41545_MOESM4_ESM.zip › source-data-main-figures_18.8.23.xlsx]

## Sheet: Fig. 1b
	Exp3a-1				Exp3a-2				Exp3a-3
	sample name	number of aggregates	patient number		sample name	number of aggregates	patient number		sample name	number of aggregates	patient number
	Braak 0	8	88149		Braak 0	17	90183		Braak 0	16	88149
	Braak I	16	90206		Braak I	28	91126		Braak I	22	90206
	Braak II	35	91090		Braak II	38	90202		Braak II	40	93099
		repeat-1	repeat-2	repeat-3	avg	STDEV	STDEV Err	p. value
	Braak 0	8	17		12.5	6.36396	4.5
	Braak I	16	28	4	16	12	6.9282
	Braak II	35	38	40	37.6667	2.51661	1.45297	0.0376317
								*

## Sheet: Fig. 1e
	Name	actin	ubb+1	ubb+1/actin	group avg	sdev	ttest			group avg	STDEV	STDEV Err	p. value
ApoE3	1	8240	6640	0.805825	0.54907	0.353563	0.000417934		ApoE3	0.54907	0.353563	0.158118
	2	4170	0	0					ApoE4	4.56085	1.51318	0.676716	0.000417934
	3	5790	4290	0.740933
	5	8880	3430	0.386261
	6	3730	3030	0.812332
ApoE4	8	707	3800	5.37482	4.56085	1.51318
	9	8970	25000	2.78707
	10	2690	15100	5.61338
	11	4020	24000	5.97015
	12	8500	26000	3.05882

## Sheet: Fig. 2c
	counting of Aβ+ aggregates
		repeat	mCherry	FAD	UBB+1
		1	16	60	47
		2	21	65	44
		3	17	63	43
		Avg of aggregates	18	62.6667	44.6667
		STDEV	2.64575	2.51661	2.08167
		STDEV Err	1.52753	1.45297	1.20185
		p. value		2.93379e-05	0.000163502
				***	***

## Sheet: Fig. 2d
	anti Aβ (6E10)
	anti β-tubulin III

## Sheet: Fig. 2e
	1. Raw Data (450 1)														1. Raw Data (450 1)
	1	2	3	4	5	6	7	8	9	10	11	12			1	2	3	4	5	6	7	8	9	10	11	12
A	2.351		0.208											A	2.682		0.084
B	1.116	0.262	0.193											B	1.36	0.08	0.077
C	0.634	0.276	0.205											C	0.671	0.076	0.072
D	0.431	0.252	0.265											D	0.358	0.051	0.08
E	0.312	0.424												E	0.217	0.164
F	0.269	0.356												F	0.162	0.131
G	0.245	0.388												G	0.11	0.157
H	0.235	0.347												H	0.096	0.164
	2. Raw Data (570 2)														2. Raw Data (570 2)
	1	2	3	4	5	6	7	8	9	10	11	12			1	2	3	4	5	6	7	8	9	10	11	12
A	0.045		0.037											A	0.046		0.035
B	0.04	0.036	0.037											B	0.04	0.035	0.036
C	0.039	0.036	0.038											C	0.039	0.036	0.034
D	0.036	0.037	0.075											D	0.038	0.041	0.035
E	0.037	0.038												E	0.037	0.036
F	0.036	0.037												F	0.037	0.035
G	0.037	0.036												G	0.037	0.037
H	0.036	0.037												H	0.036	0.036
	conc.	O.D450-570	O.D-Blank		sample	O.D450-570	O.D-blank	conc.	Avg of conc.	STDEV	STDEV Err	p. value			conc.	O.D540-570	O.D-blank		sample	O.D450-570	O.D-blank	conc.	Avg of conc.	STDEV	STDEV Err	p. value
	1000	2.306	2.107		mCh-1	0.226	0.027	159.429							500	2.636	2.576		mCh-1	0.045	-0.015	12.1154
	500	1.076	0.877		mCh-2	0.24	0.041	186.095							250	1.32	1.26		mCh-2	0.04	-0.02	9.23077
	250	0.595	0.396		mCh-3	0.215	0.016	138.476	161.333	23.8666	11.9333				125	0.632	0.572		mCh-3	0.01	-0.05	-8.07692	4.42308	10.921	5.46049
	125	0.395	0.196		FAD-1	0.386	0.187	464.19							62.5	0.32	0.26		FAD-1	0.128	0.068	60
	62.5	0.275	0.076		FAD-2	0.319	0.12	336.571							31.3	0.18	0.12		FAD-2	0.096	0.036	41.5385
	31.3	0.233	0.034		FAD-3	0.352	0.153	399.429							15.6	0.125	0.065		FAD-3	0.12	0.06	55.3846
	15.6	0.208	0.009		FAD-4	0.31	0.111	319.429	379.905	65.8797	32.9399	0.002996			7.8	0.073	0.013		FAD-4	0.128	0.068	60	54.2308	8.73678	4.36839	0.00108764
	0	0.199	0		UBB-1	0.171	-0.028	54.6667							0	0.06	0		UBB-1	0.049	-0.011	14.4231
					UBB-2	0.156	-0.043	26.0952											UBB-2	0.041	-0.019	9.80769
					UBB-3	0.167	-0.032	47.0476											UBB-3	0.038	-0.022	8.07692
					UBB-4	0.19	-0.009	90.8571	64.1905	26.9823	13.4911	0.00290188							UBB-4	0.045	-0.015	12.1154	11.1058	2.76181	1.3809	0.280333
								sample	Abeta 42 conc.	Abeta40 conc.	Ratio	Avg of ratio	STDEV	STDEV Err	p. value
								mCh-1	12.1154	159.429	0.0759926
								mCh-2	9.23077	186.095	0.0496024
								mCh-3	0	138.476	0	0.041865	0.0385826	0.0192913
								FAD-1	60	464.19	0.129257
								FAD-2	41.5385	336.571	0.123416
								FAD-3	55.3846	399.429	0.13866
								FAD-4	60	319.429	0.187835	0.144792	0.0293745	0.0146872	0.00993084
								UBB-1	14.4231	54.6667	0.263837
								UBB-2	9.80769	26.0952	0.375842
								UBB-3	8.07692	47.0476	0.171675
								UBB-4	12.1154	90.8571	0.133345	0.236175	0.108022	0.054011	0.0330546
					Abeta42	Abeta40
				sample	O.D450-570	O.D450-570	Ratio	Avg of Ratio	p. value	Fold change [over mCherry]
				mCh-1	0.045	0.226	0.199115
				mCh-2	0.04	0.24	0.166667
				mCh-3	0.01	0.215	0.0465116	0.137431
				FAD-1	0.128	0.386	0.331606
				FAD-2	0.096	0.319	0.30094
				FAD-3	0.12	0.352	0.340909
				FAD-4	0.128	0.31	0.412903	0.34659	0.00724366	2.52192
				UBB-1	0.049	0.171	0.28655
				UBB-2	0.041	0.156	0.262821
				UBB-3	0.038	0.167	0.227545
				UBB-4	0.045	0.19	0.236842	0.253439	0.0394615	1.84412

## Sheet: Fig. 2f
	1. Raw Data (450 1)
	1	2	3	4	5	6	7	8	9	10	11	12			500	3.198	2.348
A	2.89	0.758	0.713	0.848					3.313	1.184	0.872	0.791			250	2.671	1.821
B	2.083	0.673	0.863	0.653					2.717	0.503	0.73	0.441			125	1.337	0.487
C	1.915	0.681	1.028	0.698					1.378	0.719	0.843	1.188			62.5	0.928	0.078
D	1.537	0.985	0.727	0.67					0.968	0.934	0.931	0.923			31.25	0.729	-0.121
E	1.246	0.79	0.72	0.533					0.764	0.751	0.677	0.614				0.976
F	1.5	0.822	0.754	0.407					1.012	0.87	1.088	0.635				0.866
G	1.462								0.903						0	0.85	0
H	0.597								0.886						without blank
														1.145	0.295
	2. Raw Data (570 2)													0.468	-0.382	114.111	144
	1	2	3	4	5	6	7	8	9	10	11	12		0.836	-0.014	523
A	0.054	0.038	0.042	0.04					0.115	0.039	0.036	0.035		0.695	-0.155	366.333	366
B	0.048	0.039	0.037	0.038					0.046	0.035	0.035	0.028		0.756	-0.094	434.111
C	0.041	0.038	0.038	0.04					0.041	0.033	0.036	0.044		0.413	-0.437	53	243.556
D	0.041	0.041	0.036	0.038					0.04	0.038	0.034	0.035
E	0.039	0.038	0.039	0.042					0.035	0.035	0.04	0.034		0.686	-0.164	356.333	473
F	0.04	0.039	0.04	0.036					0.036	0.038	0.038	0.038		0.896	0.046	589.667
G	0.041								0.037					0.807	-0.043	490.778	540.778
H	0.035								0.036					0.897	0.047	590.778
														1.144	0.294	865.222	723
														0.888	0.038	580.778
500	2.836	2.274						0.72	0.158	-1912.9				0.716	-0.134	389.667	454.111
250	2.035	1.473						0.634	0.072	-2190.32				0.832	-0.018	518.556
125	1.874	1.312						0.671	0.109	-2070.97				0.637	-0.213	301.889	531.333
62.5	1.496	0.934						0.826	0.264	-1570.97				1.05	0.2	760.778
31.25	1.207	0.645						0.808	0.246	-1629.03				0.58	-0.27	238.556	248
15.625	1.46	0.898						0.615	0.053	-2251.61				0.597	-0.253	257.444
7.8125	1.421	0.859								-2422.58
0	0.562	0						0.643	0.081	-2161.29
								0.944	0.382	-1190.32
								0.99	0.428	-1041.94
								0.691	0.129	-2006.45
								0.658	0.096	-2112.9
								0.632	0.07	-2196.77
										-2422.58
								0.752	0.19	-1809.68
								0.783	0.221	-1709.68
								0.681	0.119	-2038.71
								0.714	0.152	-1932.26
								0.491	-0.071	-2651.61
								0.371	-0.191	-3038.71
	Raw Data (595)
	1	2	3	4	5	6	7	8	9	10	11	12
A
B
C
D
E
F	0.477	0.465	0.462	0.452	0.449	0.438	0.401	0.388	0.439
G	0.742	0.503	0.367	0.299	0.234	0.04
H
	1000	0.508			ug/ml	soulble protiens conc ug/ml	total protien			pg/ml
	500	0.269		0.243	477.8	796.333	469.837		0.190392	144
	250	0.133		0.231	453.8	756.333	431.11
	125	0.065		0.228	447.8	746.333	425.41		0.459607	366
	0	0		0.218	427.8	713	356.5
				0.215	421.8	703	400.71		0.314203	234.5
				0.204	399.8	666.333	379.81
				0.167	325.8	543	325.8		0.709855	473
				0.154	299.8	499.667	324.783
				0.205	401.8	669.667	381.71		0.769243	540.778
									1.01403	723
					pgAbeta42/ug protien
			UBB+1	0.496331	0.708687	2.205		P.value
				0.79343					0.8363	454.111
				0.8363
			FAD	1.01403	0.831041	2.58569			0.79343	531.333
				0.769243
				0.709855					0.496331	248
			control	0.314203	0.321401	1
				0.459607		P.value	Ctrl. /UBB+1	0.0428429
				0.190392		P.value	Ctrl./ FAD	0.0136852
				STD	Num
				0.185151	3	0.106897
				0.161227	3	0.0930845
				0.134751	3	0.0777988

## Sheet: Fig. 2h
counting of p-tau+ aggregates
	repeat	mCherry	FAD	UBB+1
	1	13	26	26
	2	16	29	26
	3	19	30	30
	Avg of aggregates	16	28.3333	27.3333
	STDEV	3	2.08167	2.3094
	STDEV Err	1.73205	1.20185	1.33333
	p. value		0.00425866
			**	**

## Sheet: Fig. 2i
	anti calnexin
	anti p-tau (PHF)
	anti total-tau (MC1)

## Sheet: Fig. 3e
		75

## Sheet: Fig. 3f
												Figure 3f
	input - anti UBB+1												IP - anti APP (6E10)
Figure 3f	input - anti UCHL1
												Figure 3f	IP - anti Ubiquitin
Figure 3f	input - anti APP (6E10)
Figure 3f	input - anti GAPDH

[truncated: 7 more sheets: Fig. 3h, Fig. 4b, Fig. 4c, Fig. 4d, Fig. 4e, Fig. 4g, Fig. 4h]
